# Supplementary material for: Enhanced Monovision Intraocular Lenses: Current Status and Future Perspectives—Systematic Review
Source: Biomedicines. 2025 Dec 29;14(1):74. doi: 10.3390/biomedicines14010074 (PMC12838369; doi:10.3390/biomedicines14010074)
Supplement: Supplementary file 1 [file biomedicines-14-00074-s001.zip]

Archive with 1 entries (1 files):
- biomedicines-3983032-supplementary.pdf
